# Supplementary material for: KBG syndrome involving a single-nucleotide duplication in ANKRD11
Source: Cold Spring Harb Mol Case Stud. 2016 Nov;2(6):a001131. doi: 10.1101/mcs.a001131 (PMC5111005; doi:10.1101/mcs.a001131)
Supplement: Supplemental Material [file supp_mcs.a001131_Supp_File_2_KBG_family_Utah_VCF_files.zip]

Archive with 16 entries (13 files):
- File 2_KBG family Utah_VCF files/
- File 2_KBG family Utah_VCF files/proband.vcf
- __MACOSX/
- __MACOSX/File 2_KBG family Utah_VCF files/
- __MACOSX/File 2_KBG family Utah_VCF files/._proband.vcf
- File 2_KBG family Utah_VCF files/Unaffected_brother.vcf
- __MACOSX/File 2_KBG family Utah_VCF files/._Unaffected_brother.vcf
- File 2_KBG family Utah_VCF files/Unaffected_father.vcf
- __MACOSX/File 2_KBG family Utah_VCF files/._Unaffected_father.vcf
- File 2_KBG family Utah_VCF files/Unaffected_mother.vcf
- __MACOSX/File 2_KBG family Utah_VCF files/._Unaffected_mother.vcf
- File 2_KBG family Utah_VCF files/Unaffected_sister1.vcf
- __MACOSX/File 2_KBG family Utah_VCF files/._Unaffected_sister1.vcf
- File 2_KBG family Utah_VCF files/Unaffected_sister2.vcf
- __MACOSX/File 2_KBG family Utah_VCF files/._Unaffected_sister2.vcf
- __MACOSX/._File 2_KBG family Utah_VCF files
