# Supplementary material for: KBG syndrome involving a single-nucleotide duplication in ANKRD11
Source: Cold Spring Harb Mol Case Stud. 2016 Nov;2(6):a001131. doi: 10.1101/mcs.a001131 (PMC5111005; doi:10.1101/mcs.a001131)
Supplement: Supplemental Material [file supp_mcs.a001131_Supp_File_3_Scripts_Programs.zip]

Archive with 52 entries (41 files):
- Scripts_Programs/
- Scripts_Programs/.DS_Store
- __MACOSX/
- __MACOSX/Scripts_Programs/
- __MACOSX/Scripts_Programs/._.DS_Store
- Scripts_Programs/Python/
- Scripts_Programs/Python/.DS_Store
- __MACOSX/Scripts_Programs/Python/
- __MACOSX/Scripts_Programs/Python/._.DS_Store
- Scripts_Programs/Python/File Descriptions.docx
- __MACOSX/Scripts_Programs/Python/._File Descriptions.docx
- Scripts_Programs/Python/Inputs/
- Scripts_Programs/Python/Inputs/brother.avinput
- __MACOSX/Scripts_Programs/Python/Inputs/
- __MACOSX/Scripts_Programs/Python/Inputs/._brother.avinput
- Scripts_Programs/Python/Inputs/father.avinput
- __MACOSX/Scripts_Programs/Python/Inputs/._father.avinput
- Scripts_Programs/Python/Inputs/mother.avinput
- __MACOSX/Scripts_Programs/Python/Inputs/._mother.avinput
- Scripts_Programs/Python/Inputs/proband.avinput
- __MACOSX/Scripts_Programs/Python/Inputs/._proband.avinput
- Scripts_Programs/Python/Inputs/sister1.avinput
- __MACOSX/Scripts_Programs/Python/Inputs/._sister1.avinput
- Scripts_Programs/Python/Inputs/sister2.avinput
- __MACOSX/Scripts_Programs/Python/Inputs/._sister2.avinput
- __MACOSX/Scripts_Programs/Python/._Inputs
- Scripts_Programs/Python/iPython_Notebook.html
- __MACOSX/Scripts_Programs/Python/._iPython_Notebook.html
- Scripts_Programs/Python/iPython_Notebook.pdf
- __MACOSX/Scripts_Programs/Python/._iPython_Notebook.pdf
- Scripts_Programs/Python/Outputs/
- Scripts_Programs/Python/Outputs/autrec.avinput
- __MACOSX/Scripts_Programs/Python/Outputs/
- __MACOSX/Scripts_Programs/Python/Outputs/._autrec.avinput
- Scripts_Programs/Python/Outputs/autrec.bed
- __MACOSX/Scripts_Programs/Python/Outputs/._autrec.bed
- Scripts_Programs/Python/Outputs/de_novo.avinput
- __MACOSX/Scripts_Programs/Python/Outputs/._de_novo.avinput
- Scripts_Programs/Python/Outputs/de_novo.bed
- __MACOSX/Scripts_Programs/Python/Outputs/._de_novo.bed
- __MACOSX/Scripts_Programs/Python/._Outputs
- Scripts_Programs/Python/Python Program To Find De Novo and AutRec.py
- __MACOSX/Scripts_Programs/Python/._Python Program To Find De Novo and AutRec.py
- __MACOSX/Scripts_Programs/._Python
- Scripts_Programs/Variant Calling/
- Scripts_Programs/Variant Calling/Final_VCF Prep.sh
- __MACOSX/Scripts_Programs/Variant Calling/
- __MACOSX/Scripts_Programs/Variant Calling/._Final_VCF Prep.sh
- Scripts_Programs/Variant Calling/Sample_Pipeline.sh
- __MACOSX/Scripts_Programs/Variant Calling/._Sample_Pipeline.sh
- __MACOSX/Scripts_Programs/._Variant Calling
- __MACOSX/._Scripts_Programs
