# Supplementary material for: KBG syndrome involving a single-nucleotide duplication in ANKRD11
Source: Cold Spring Harb Mol Case Stud. 2016 Nov;2(6):a001131. doi: 10.1101/mcs.a001131 (PMC5111005; doi:10.1101/mcs.a001131)
Supplement: Supplemental Material [file supp_mcs.a001131_Supp_File_4_Tables_1-3.zip]

Archive with 7 entries (6 files):
- Supplementary Table 1.xlsx
- __MACOSX/
- __MACOSX/._Supplementary Table 1.xlsx
- Supplementary Table 2.xlsx
- __MACOSX/._Supplementary Table 2.xlsx
- Supplementary Table 3.xlsx
- __MACOSX/._Supplementary Table 3.xlsx
