# Supplementary material for: KBG syndrome involving a single-nucleotide duplication in ANKRD11
Source: Cold Spring Harb Mol Case Stud. 2016 Nov;2(6):a001131. doi: 10.1101/mcs.a001131 (PMC5111005; doi:10.1101/mcs.a001131)
Supplement: Supplemental Material [file supp_mcs.a001131_Supp_File_5_Gemini_Analysis.zip]

Archive with 25 entries (17 files):
- Gemini_Analysis/
- Gemini_Analysis/.DS_Store
- Gemini_Analysis/de_novo_interest.bed
- Gemini_Analysis/de_novo_interest.vcf
- Gemini_Analysis/Denovo_Autrec_VCF/
- Gemini_Analysis/Denovo_Autrec_VCF/.DS_Store
- __MACOSX/
- __MACOSX/Gemini_Analysis/
- __MACOSX/Gemini_Analysis/Denovo_Autrec_VCF/
- __MACOSX/Gemini_Analysis/Denovo_Autrec_VCF/._.DS_Store
- Gemini_Analysis/Denovo_Autrec_VCF/autrec.vcf
- Gemini_Analysis/Denovo_Autrec_VCF/denovo.vcf
- Gemini_Analysis/Gemini_Upload_Files/
- Gemini_Analysis/Gemini_Upload_Files/.DS_Store
- __MACOSX/Gemini_Analysis/Gemini_Upload_Files/
- __MACOSX/Gemini_Analysis/Gemini_Upload_Files/._.DS_Store
- Gemini_Analysis/Gemini_Upload_Files/autrec_annotated.vcf
- Gemini_Analysis/Gemini_Upload_Files/autrec_annotated.vcf_summary.html
- Gemini_Analysis/Gemini_Upload_Files/autrec_normalized.vcf
- Gemini_Analysis/Gemini_Upload_Files/de_novo_annotated.vcf
- Gemini_Analysis/Gemini_Upload_Files/de_novo_normalized.vcf
- Gemini_Analysis/Gemini_Upload_Files/gemini.sh
- Gemini_Analysis/Variant_Databases/
- Gemini_Analysis/Variant_Databases/autrec.db
- Gemini_Analysis/Variant_Databases/denovo.db
