# Supplementary material for: KBG syndrome involving a single-nucleotide duplication in ANKRD11
Source: Cold Spring Harb Mol Case Stud. 2016 Nov;2(6):a001131. doi: 10.1101/mcs.a001131 (PMC5111005; doi:10.1101/mcs.a001131)
Supplement: Supplemental Material [file supp_mcs.a001131_Supp_File_5_Gemini_Analysis.zip › Gemini_Analysis/Gemini_Upload_Files/gemini.sh]

#!/bin/bash

ref=$HOME/ref/ucsc.hg19.fasta
denovo=/sonas-hs/lyon/hpc/data/rkleyner/Maughan_Files/Gemini/MaughanFinal/denovo.vcf
autrec=/sonas-hs/lyon/hpc/data/rkleyner/Maughan_Files/Gemini/MaughanFinal/autrec.vcf

#De Novo Dataset

vt decompose -s $denovo | vt normalize -r $ref - > de_novo_normalized.vcf

perl $HOME/downloads/ensembl-tools-release-74/scripts/variant_effect_predictor/variant_effect_predictor.pl \
-i de_novo_normalized.vcf \
--cache \
--sift b \
--polyphen b \
--symbol \
--numbers \
--biotype \
--total_length \
-o de_novo_annotated.vcf \
--vcf \
--fields Consequence,Codons,Amino_acids,Gene,SYMBOL,Feature,EXON,PolyPhen,SIFT,Protein_position,BIOTYPE

gemini load -v de_novo_annotated.vcf -t VEP denovo.db

#AUTREC DataSet

vt decompose -s $autrec | vt normalize -r $ref - > autrec_normalized.vcf

perl $HOME/downloads/ensembl-tools-release-74/scripts/variant_effect_predictor/variant_effect_predictor.pl \
-i autrec_normalized.vcf \
--cache \
--sift b \
--polyphen b \
--symbol \
--numbers \
--biotype \
--total_length \
-o autrec_annotated.vcf \
--vcf \
--fields Consequence,Codons,Amino_acids,Gene,SYMBOL,Feature,EXON,PolyPhen,SIFT,Protein_position,BIOTYPE

gemini load -v autrec_annotated.vcf -t VEP autrec.db
